# Supplementary material for: Direct Nanoscale Visualization of the Electric-Field-Induced Aging Dynamics of MAPbI3 Thin Films
Source: Materials (Basel). 2023 Jun 9;16(12):4277. doi: 10.3390/ma16124277 (PMC10303475; doi:10.3390/ma16124277)
Supplement: Supplementary file 1 [file materials-16-04277-s001.zip]

Archive with 1 entries (1 files):
- materials-2413611-supplementary.pdf
